# Supplementary material for: Trajectory Analysis of Glycemic Control in Adolescents with Type 1 Diabetes Mellitus at Dammam Medical Complex, Saudi Arabia
Source: Adv Med. 2020 Dec 22;2020:1247294. doi: 10.1155/2020/1247294 (PMC7803114; doi:10.1155/2020/1247294)
Supplement: Supplementary Materials — Table 1: patient demographic data (categorical variables). Table 2: demographic data (continuous variables). Table 3: descriptive statistics (mean [SD]) of continuous demographic variables according to each trajectory group. Table 4: frequency counts (%) of categorical demographic variables according to each trajectory group. Figure 1: longitudinal trajectories of HbA1c values across adolescence (dash lines are 95% CIs); Group 1 accounts for 71.8% of the subjects and Group 2 accounts for 28.2% of the subjects. Supplement table 1: data extraction sheet and Supplement 2: detailed trajectory results. [file 1247294.f1.zip]

Archive with 7 entries (7 files):
- 1247294.f1/mat.1247294.v1.docx
- 1247294.f1/supplement 2 trajectory result.docx
- 1247294.f1/supplement table 1.docx
- 1247294.f1/Table 1.docx
- 1247294.f1/Table 2.docx
- 1247294.f1/Table 3.docx
- 1247294.f1/Table 4.docx
